# Supplementary material for: Transcription dosage compensation does not occur in Down syndrome
Source: BMC Biol. 2023 Nov 10;21:228. doi: 10.1186/s12915-023-01700-4 (PMC10636926; doi:10.1186/s12915-023-01700-4)
Supplement: Supplementary file 2 — Additional file 2: Supplemental Table 1. DNA-seq Sample Information. [file 12915_2023_1700_MOESM2_ESM.xlsx]

## Sheet: Sheet1
bam file (if sample was recived as a bam file	Fastq file	PU_value	SM value (pseudonym)	rg_id	Paired or unpaired	DNA prepared by	DNA prep	library kit	sequenced by	read1	read2	relationship
LP6005801-DNA_B02	LP6005801-DNA_B02.0	C37GBACXX_0:3:none	Elizabeth	0	PAIRED	Nexus	salt extraction method of DNA isolation	Illumina TruSeq PCR Free library prep	Illumina	961297608	961297608	mother
LP6005801-DNA_B02	LP6005801-DNA_B02.1	C37GBACXX_0:4:none	Elizabeth	1	PAIRED	Nexus	salt extraction method of DNA isolation	Illumina TruSeq PCR Free library prep	Illumina	960353264	960353264	mother
LP6005801-DNA_B02	LP6005801-DNA_B02.2	C37GBACXX_0:5:none	Elizabeth	2	PAIRED	Nexus	salt extraction method of DNA isolation	Illumina TruSeq PCR Free library prep	Illumina	962435800	962435800	mother
LP6005801-DNA_C02	LP6005801-DNA_C02.0	C37GBACXX_0:6:none	Eli	0	PAIRED	Nexus	salt extraction method of DNA isolation	Illumina TruSeq PCR Free library prep	Illumina	981037880	981037880	father
LP6005801-DNA_C02	LP6005801-DNA_C02.1	C37GBACXX_0:7:none	Eli	1	PAIRED	Nexus	salt extraction method of DNA isolation	Illumina TruSeq PCR Free library prep	Illumina	980490388	980490388	father
LP6005801-DNA_C02	LP6005801-DNA_C02.2	C37GBACXX_0:8:none	Eli	2	PAIRED	Nexus	salt extraction method of DNA isolation	Illumina TruSeq PCR Free library prep	Illumina	964908212	964908212	father
LP6005801-DNA_H01	LP6005801-DNA_H01.0	C373KACXX_0:5:none	Ethan	0	PAIRED	Nexus	salt extraction method of DNA isolation	Illumina TruSeq PCR Free library prep	Illumina	1105557988	1105557988	trisomy 21
LP6005801-DNA_H01	LP6005801-DNA_H01.1	C373KACXX_0:6:none	Ethan	1	PAIRED	Nexus	salt extraction method of DNA isolation	Illumina TruSeq PCR Free library prep	Illumina	1108948232	1108948232	trisomy 21
LP6005801-DNA_H01	LP6005801-DNA_H01.2	C373KACXX_0:7:none	Ethan	2	PAIRED	Nexus	salt extraction method of DNA isolation	Illumina TruSeq PCR Free library prep	Illumina	1094799208	1094799208	trisomy 21
NA	Amp_177.0	C6WMHACXX:3:none	Ethan	Amp_0	PAIRED	Dowell lab	DNA Isolation: DNeasy Blood & Tissue Kit	Sheer DNA with Bioeruptor, NEB Protocol (E6240)	University of Colorado Sequencing core	9687120	9687120	trisomy 21
NA	Amp_177.1	C6WMHACXX:4:none	Ethan	Amp_1	PAIRED	Dowell lab	DNA Isolation: DNeasy Blood & Tissue Kit	Sheer DNA with Bioeruptor, NEB Protocol (E6240)	University of Colorado Sequencing core	11130352	11130352	trisomy 21
NA	Amp_259.0	C6WMHACXX:3:none	Eric	Amp_0	PAIRED	Dowell lab	DNA Isolation: DNeasy Blood & Tissue Kit	Sheer DNA with Bioeruptor, NEB Protocol (E6240)	University of Colorado Sequencing core	73572	73572	brother
NA	Amp_259.1	C6WMHACXX:4:none	Eric	Amp_1	PAIRED	Dowell lab	DNA Isolation: DNeasy Blood & Tissue Kit	Sheer DNA with Bioeruptor, NEB Protocol (E6240)	University of Colorado Sequencing core	65884	65884	brother
NA	Amp_261.0	C6WMHACXX:3:none	Elizabeth	Amp_0	PAIRED	Dowell lab	DNA Isolation: DNeasy Blood & Tissue Kit	Sheer DNA with Bioeruptor, NEB Protocol (E6240)	University of Colorado Sequencing core	9716196	9716196	mother
NA	Amp_261.1	C6WMHACXX:4:none	Elizabeth	Amp_1	PAIRED	Dowell lab	DNA Isolation: DNeasy Blood & Tissue Kit	Sheer DNA with Bioeruptor, NEB Protocol (E6240)	University of Colorado Sequencing core	9277864	9277864	mother
NA	Amp_272.0	C6WMHACXX:3:none	Eli	Amp_0	PAIRED	Dowell lab	DNA Isolation: DNeasy Blood & Tissue Kit	Sheer DNA with Bioeruptor, NEB Protocol (E6240)	University of Colorado Sequencing core	4307416	4307416	father
NA	Amp_272.1	C6WMHACXX:4:none	Eli	Amp_1	PAIRED	Dowell lab	DNA Isolation: DNeasy Blood & Tissue Kit	Sheer DNA with Bioeruptor, NEB Protocol (E6240)	University of Colorado Sequencing core	3892728	3892728	father
NA	Om_177.0	C6WMHACXX:3:none	Ethan	Om_177_0	PAIRED	Dowell lab	DNA Isolation: DNeasy Blood & Tissue Kit	Sheer DNA with Bioeruptor, NEB Protocol (E6240)	University of Colorado Sequencing core	7127040	7127040	trisomy 21
NA	Om_177.1	C6WMHACXX:4:none	Ethan	Om_177_1	PAIRED	Dowell lab	DNA Isolation: DNeasy Blood & Tissue Kit	Sheer DNA with Bioeruptor, NEB Protocol (E6240)	University of Colorado Sequencing core	6868936	6868936	trisomy 21
NA	Om_259.0	C6WMHACXX:3:none	Eric	Om_259_0	PAIRED	Dowell lab	DNA Isolation: DNeasy Blood & Tissue Kit	Sheer DNA with Bioeruptor, NEB Protocol (E6240)	University of Colorado Sequencing core	804430940	804430940	brother
NA	Om_259.1	C6WMHACXX:4:none	Eric	Om_259_1	PAIRED	Dowell lab	DNA Isolation: DNeasy Blood & Tissue Kit	Sheer DNA with Bioeruptor, NEB Protocol (E6240)	University of Colorado Sequencing core	688090448	688090448	brother
NA	Om_261.0	C6WMHACXX:3:none	Elizabeth	Om_261_0	PAIRED	Dowell lab	DNA Isolation: DNeasy Blood & Tissue Kit	Sheer DNA with Bioeruptor, NEB Protocol (E6240)	University of Colorado Sequencing core	9811348	9811348	mother
NA	Om_261.1	C6WMHACXX:4:none	Elizabeth	Om_261_1	PAIRED	Dowell lab	DNA Isolation: DNeasy Blood & Tissue Kit	Sheer DNA with Bioeruptor, NEB Protocol (E6240)	University of Colorado Sequencing core	8356692	8356692	mother
NA	Om_272.0	C6WMHACXX:3:none	Eli	Om_272_0	PAIRED	Dowell lab	DNA Isolation: DNeasy Blood & Tissue Kit	Sheer DNA with Bioeruptor, NEB Protocol (E6240)	University of Colorado Sequencing core	7482048	7482048	father
NA	Om_272.1	C6WMHACXX:4:none	Eli	Om_272_1	PAIRED	Dowell lab	DNA Isolation: DNeasy Blood & Tissue Kit	Sheer DNA with Bioeruptor, NEB Protocol (E6240)	University of Colorado Sequencing core	6265980	6265980	father
