# Supplementary material for: Transcription dosage compensation does not occur in Down syndrome
Source: BMC Biol. 2023 Nov 10;21:228. doi: 10.1186/s12915-023-01700-4 (PMC10636926; doi:10.1186/s12915-023-01700-4)
Supplement: Supplementary file 3 — Additional file 3: Supplemental Table 2. Identified SNPs and Corresponding Gene/eQTL Pairs. [file 12915_2023_1700_MOESM3_ESM.xlsx]

## Sheet: Sheet1
Gene	RS ID	Major Allele	Minor Allele	Father	Mother	D21	T21	Tissue	Normalized Effect Size	Fold Change T21/D21 (DESeq2)
ITSN1	rs2244966	A	G	A/A	A/G	A/G	A/G/G	Whole Blood	-0.25	0.529089
ITSN1	rs9974830	G	T	G/G	G/T	G/T	G/T/T	Whole Blood	-0.26	0.529089
ITSN1	rs9981693	A	G	A/A	A/G	A/G	A/G/G	Whole Blood	-0.26	0.529089
C2CD2	rs401217	T	G	T/G	T/G	T/G	T/G/G	Whole Blood	-0.19	0.790909
C2CD2	rs3746906	A	G	A/G	A/G	A/G	A/G/G	Whole Blood	-0.19	0.790909										v
CLIC6	rs1075704	G	T	T/T	G/T	T/T	T/T/T	EBV-Transformed Lymphoblasts	-0.41	0.786217
